# Supplementary material for: Variation of Proteolytic Cleavage Sites towards the N-Terminal End of the S2 Subunit of the Novel SARS-CoV-2 Omicron Sublineage BA.2.12.1
Source: Molecules. 2022 Sep 8;27(18):5817. doi: 10.3390/molecules27185817 (PMC9506045; doi:10.3390/molecules27185817)
Supplement: Supplementary file 1 [file molecules-27-05817-s001.zip]

Archive with 1 entries (1 files):
- molecules-1886773-supplementary.pdf
